# Supplementary material for: Circadian lipid and hepatic protein rhythms shift with a phase response curve different than melatonin
Source: Nat Commun. 2022 Feb 3;13:681. doi: 10.1038/s41467-022-28308-6 (PMC8814172; doi:10.1038/s41467-022-28308-6)
Supplement: Supplementary file 3 — Source Data [file 41467_2022_28308_MOESM3_ESM.xlsx]

## Sheet: Table 1
ASSAY	PARTICIPANT ID	CR1 p-value for statistical significance	CR2 p-value for statistical significance	CR1 acrophase estimate	CR2 acrophase estimate
ALBUMIN	2624V	0.10527	0.109	17.8187	13.0284
ALBUMIN	2959V	0.00136	0	12.0173	17.0681
ALBUMIN	2963V	0.08765	0.08729	21.3788	19.3537
ALBUMIN	29D9V	0.08235	0.00014	15.2702	15.8796
ALBUMIN	29G1V	0.76273	0.82535	18.8146	4.4935
ALBUMIN	29G8V	0.52294	0.00357	9.6107	15.952
ALBUMIN	29K1V	0.05223	0.01791	15.335	14.615
ALBUMIN	29K4V	0	0.20726	10.7567	12.1721
ALBUMIN	29K6V	0.00094	0.00023	12.0342	14.5137
ALBUMIN	29L5V	0.06829	0.00186	23.8751	16.7466
ALBUMIN	29L6V	0.27643	0.0352	10.4467	17.0727
ALBUMIN	29M3V	0.10834	0.00095	17.5079	12.6456
ALBUMIN	29M9V	0.31561	0.00704	13.2669	17.6033
ALBUMIN	29R8V	0.17511	0.00218	15.9839	14.7896
ALBUMIN	29T8V	0.13026	0.08068	17.8312	18.3938
ALBUMIN	29V7V	0.58559	0.40902	16.9217	11.1106
TOTAL CHOLESTEROL	2624V	0.08245	0.1468	17.266	19.1341
TOTAL CHOLESTEROL	2959V	0.06485	0.01182	18.7722	16.9453
TOTAL CHOLESTEROL	2963V	0.03062	0.00081	20.8393	23.1562
TOTAL CHOLESTEROL	29D9V	0.0002	0.04686	19.8234	20.6812
TOTAL CHOLESTEROL	29G1V	0.2659	0.04413	0.7615	20.808
TOTAL CHOLESTEROL	29G8V	0.30679	0.10147	10.5515	17.9165
TOTAL CHOLESTEROL	29K1V	0.11872	0.11916	11.9658	12.0084
TOTAL CHOLESTEROL	29K4V	0.3439	0.45534	5.6992	18.5473
TOTAL CHOLESTEROL	29K6V	0.04102	0.00304	14.2155	7.0728
TOTAL CHOLESTEROL	29L5V	0.60287	0.12139	21.4883	16.0497
TOTAL CHOLESTEROL	29L6V	0.17013	0.69506	22.5428	9.3236
TOTAL CHOLESTEROL	29M3V	0.37074	0.18501	10.9612	20.5016
TOTAL CHOLESTEROL	29M9V	0.05776	0.01087	15.6525	15.9578
TOTAL CHOLESTEROL	29R8V	0.00821	0.00034	21.3172	15.2546
TOTAL CHOLESTEROL	29T8V	0.01917	0.40871	17.7229	19.3168
TOTAL CHOLESTEROL	29V7V	0.09277	0.00097	19.279	20.2199
GLOBULIN	2624V	0.02276	0.13534	17.2873	14.3362
GLOBULIN	2959V	0.11162	0.00012	9.0754	16.0164
GLOBULIN	2963V	0.04182	0.02546	20.0681	20.7912
GLOBULIN	29D9V	0.24861	0.00035	15.1018	17.4257
GLOBULIN	29G1V	0.43774	0.21621	20.7653	15.3763
GLOBULIN	29G8V	0.20413	0.1707	13.2168	17.7679
GLOBULIN	29K1V	0.02901	0.01153	15.5638	13.4688
GLOBULIN	29K4V	0.00705	0.1336	13.4536	11.4526
GLOBULIN	29K6V	0.06776	0.00389	14.1326	15.4876
GLOBULIN	29L5V	0.07053	0.01335	23.9722	16.941
GLOBULIN	29L6V	0.10899	0.00415	18.7527	18.2693
GLOBULIN	29M3V	0.05603	0.00028	21.8208	13.8309
GLOBULIN	29M9V	0.02366	0.00374	15.2828	16.772
GLOBULIN	29R8V	0.02467	0.11092	17.1996	13.9808
GLOBULIN	29T8V	0.16327	0.00465	16.0357	18.0634
GLOBULIN	29V7V	0.32221	0.0095	20.9981	14.3566
HDL-CHOLESTEROL	2624V	0.73804	0.04722	21.6886	19.9518
HDL-CHOLESTEROL	2959V	0.00323	0.00045	19.4642	17.6385
HDL-CHOLESTEROL	2963V	0.00744	0.07194	19.6688	21.1123
HDL-CHOLESTEROL	29D9V	0.00102	0.00019	16.9897	20.7236
HDL-CHOLESTEROL	29G1V	0.38171	0.24146	22.0567	19.861
HDL-CHOLESTEROL	29G8V	0.04888	0.00619	22.2223	17.6228
HDL-CHOLESTEROL	29K1V	0.28884	0.03794	11.7498	14.3217
HDL-CHOLESTEROL	29K4V	0.00621	0.00862	17.2736	20.5065
HDL-CHOLESTEROL	29K6V	0.10672	0.00404	20.2021	6.5842
HDL-CHOLESTEROL	29L5V	0.64973	0.04366	1.2686	18.0281
HDL-CHOLESTEROL	29L6V	0.00012	0.06075	18.9079	16.9557
HDL-CHOLESTEROL	29M3V	0.02749	0.60007	21.1457	13.1082
HDL-CHOLESTEROL	29M9V	0.26703	0.03073	17.3749	19.2822
HDL-CHOLESTEROL	29R8V	0.00335	0.00024	17.5731	14.9045
HDL-CHOLESTEROL	29T8V	0.00838	0.066	19.3646	22.5593
HDL-CHOLESTEROL	29V7V	0.19445	0.00285	18.3115	19.1289
LDL-CHOLESTEROL	2624V	0.04601	0.04458	17.1163	17.8154
LDL-CHOLESTEROL	2959V	0.03326	0.03693	18.2789	17.7599
LDL-CHOLESTEROL	2963V	0.24685	0.00065	16.8324	22.7768
LDL-CHOLESTEROL	29D9V	0.00181	0.01062	18.8337	19.7011
LDL-CHOLESTEROL	29G1V	0.58081	0.01158	1.7364	20.0812
LDL-CHOLESTEROL	29G8V	0.00497	0.06677	14.5594	18.1908
LDL-CHOLESTEROL	29K1V	0.01404	0.08887	13.6653	12.4498
LDL-CHOLESTEROL	29K4V	0.72127	0.01222	7.7182	14.729
LDL-CHOLESTEROL	29K6V	0.00476	0.01376	14.5823	7.8208
LDL-CHOLESTEROL	29L5V	0.46253	0.11175	20.0033	16.0635
LDL-CHOLESTEROL	29L6V	0.20616	0.54745	20.3506	10.3231
LDL-CHOLESTEROL	29M3V	0.16104	0.04029	13.309	19.7731
LDL-CHOLESTEROL	29M9V	0.04338	0.00192	15.1962	15.0013
LDL-CHOLESTEROL	29R8V	0.00784	1e-05	20.0002	15.2343
LDL-CHOLESTEROL	29T8V	0.00413	0.14096	17.1186	15.6999
LDL-CHOLESTEROL	29V7V	0.1095	0.00496	19.4459	19.9543
MELATONIN	2624V	0	0	4.451	7.044
MELATONIN	2959V	0	0	2.237	4.13
MELATONIN	2963V	0	0	6.208	7.196
MELATONIN	29D9V	0	0	4.192	6.504
MELATONIN	29G1V	0	0	3.298	3.297
MELATONIN	29G8V	0	0	3.669	6.002
MELATONIN	29K1V	0	0	2.464	2.61
MELATONIN	29K4V	0	0	2.581	3.555
MELATONIN	29K6V	0	0	3.282	5.079
MELATONIN	29L5V	0	0	4.442	5.995
MELATONIN	29L6V	0	0	2.743	2.702
MELATONIN	29M3V	0	0	5.194	4.857
MELATONIN	29M9V	0	0	3.055	4.354
MELATONIN	29R8V	0	0	1.464	1.115
MELATONIN	29T8V	0	0	4.672	4.381
MELATONIN	29V7V	0	0	0.7664	23.24
TOTAL PROTEIN	2624V	0.01625	0.09133	17.4993	13.5858
TOTAL PROTEIN	2959V	0.00149	0	11.1694	16.6286
TOTAL PROTEIN	2963V	0.02724	0.03719	20.4804	20.1241
TOTAL PROTEIN	29D9V	0.09843	7e-05	15.2135	16.5114
TOTAL PROTEIN	29G1V	0.53968	0.66612	20.097	15.027
TOTAL PROTEIN	29G8V	0.31824	0.01205	11.9713	16.6364
TOTAL PROTEIN	29K1V	0.01824	0.00675	15.4491	14.021
TOTAL PROTEIN	29K4V	1e-05	0.12806	11.6507	11.8226
TOTAL PROTEIN	29K6V	0.00727	4e-05	12.7346	14.945
TOTAL PROTEIN	29L5V	0.0652	0.00218	23.917	16.8209
TOTAL PROTEIN	29L6V	0.28238	0.0084	16.4995	17.6496
TOTAL PROTEIN	29M3V	0.08449	0.00011	20.0345	13.2213
TOTAL PROTEIN	29M9V	0.01653	0.0001	14.7393	17.1453
TOTAL PROTEIN	29R8V	0.05893	0.00213	16.7023	14.5567
TOTAL PROTEIN	29T8V	0.10343	0.00872	17.1847	18.2087
TOTAL PROTEIN	29V7V	0.50902	0.01604	19.2136	13.5494
TRIGLYCERIDES	2624V	0.18648	0.00024	5.8572	4.3754
TRIGLYCERIDES	2959V	0.01416	5e-05	4.9612	11.5583
TRIGLYCERIDES	2963V	0	1e-05	2.6946	6.1424
TRIGLYCERIDES	29D9V	0	0.0001	22.9275	7.253
TRIGLYCERIDES	29G1V	0.00438	0.04813	1.3427	2.0556
TRIGLYCERIDES	29G8V	0	0	5.3365	6.4233
TRIGLYCERIDES	29K1V	0.0049	0.00048	4.2311	4.4331
TRIGLYCERIDES	29K4V	0.00053	4e-05	5.1449	3.0339
TRIGLYCERIDES	29K6V	1e-05	0	5.0106	6.2034
TRIGLYCERIDES	29L5V	0.20098	0.08995	4.2538	11.5363
TRIGLYCERIDES	29L6V	0.00162	0.00299	3.9616	3.7397
TRIGLYCERIDES	29M3V	0.00041	7e-05	6.5766	5.3191
TRIGLYCERIDES	29M9V	0.21038	0.0001	18.3036	1.7309
TRIGLYCERIDES	29R8V	2e-05	0.07596	2.7743	2.2008
TRIGLYCERIDES	29T8V	2e-05	0.00076	4.7378	5.0678
TRIGLYCERIDES	29V7V	0.04215	0.00039	20.1335	22.0598

## Sheet: Figure 1
A
Wake	Sleep	Wake	Sleep	Dim	Wake	Sleep	Dim	LE	Dim	sleep	dim
24	0	0	0	0	0	0	0	0	0	0	0
0.067	8	15.933	0	0	0	0	0	0	0	0	0
0.067	8	8	0	7.933	0	0	0	0	0	0	0
0	0	0	0	0.067	0	8	0	0	0	0	15.933
0	0	0	0	24	0	0	0	0	0	0	0
0	0	0	0	5.56	0	8	4.75	5.69	0	0	0
0	0	0	0	0	0	0	0	0.81	4.75	8	10.44
0	0	0	0	22.1	0	1.9	0	0	0	0	0
0	8.1	15.9	0	0	0	0	0	0	0	0	0
B
Wake	Sleep	Wake	Sleep	Dim	Wake	Sleep	Dim	LE	Dim	sleep	dim	dim
22.15	1.85	0	0	0	0	0	0	0	0	0	0	0
0	6.15	16	1.85	0	0	0	0	0	0	0	0	0
0	6.15	8	0	8	0	1.85	0	0	0	0	0	0
0	6.15	0	0	17.85	0	0	0	0	0	0	0	0
0	0	0	0	14.31	0	8	0	0	0	0	0	1.69
0	0	0	0	3.06	0	0	0	6.5	4.75	8	0	1.69
0	0	0	0	24	0	0	0	0	0	0	0	0
0	0	0	0	20.15	0	3.85	0	0	0	0	0	0
0	0	0	6.05	0	17.95	0	0	0	0	0	0	0

## Sheet: Figure 2
A Albumin 29K6V			B Total Cholesterol 29K6V			C Triglycerides 29D9V			D HDL-C 29D9V			E Albmin 2963V			F Total Cholesterol 2963V			G Triglycerides 29K4V			H HDL-C 29K4V
Clock Time (h)	CR1	CR2	Clock Time (h)	CR1	CR2	Clock Time (h)	CR1	CR2	Clock Time	CR1	CR2	Clock Time (h)	CR1	CR2	Clock Time (h)	CR1	CR2	Clock Time (h)	CR1	CR2	Clock Time (h)	CR1	CR2
9.14	4.1		8.09	134		7.76	67		7.76	27		9.09	3.6		8.12	87		8.13	82		8.13	25
11.07	3.8		10.09	119		9.78	71		9.78	26		11.35	3.6		10.07	85		10.15	70		10.15	25
13.05	3.9		12.09	116		11.9	84		11.9	25		13.07	3.7		12.07	86		12.08	64		12.08	28
15.05	4		14.07	124		13.78	127		13.78	28		15.1	3.7		14.07	85		14.15	65		14.15	28
17.07	4.1		16.04	182		15.78	118		15.78	26		17.05	3.7		16.09	92		16.08	88		16.08	26
19.1	4		18.05	129		17.8	119		17.8	27		19.05	3.6		18.07	89		18.15	86		18.15	27
21.07	3.7		20.07	144		19.78	124		19.78	25		21.1	3.7		20.07	91		20.08	90		20.08	26
23.05	3.8		22.05	129		21.78	123		21.78	24		23.09	3.7		22.14	90		22.17	87		22.17	26
25.09	3.7		24.14	124		23.8	130		23.8	27		25.07	3.8		24.09	87		24.08	96		24.08	28
27.05	3.8		26.05	132		25.81	121		25.81	28		30.07	3.6		26.07	93		26.08	102		26.08	26
29.05	3.9		28.09	136		27.76	117		27.76	27		34.05	3.8		29.09	87		28.13	114		28.13	25
31.32	4		30.05	142		29.75	111		29.75	24		36.1	3.8		31.14	91		30.1	161		30.1	23
33.07	4.2		32.05	139		31.76	122		31.76	26		38.07	3.7		33.07	81		32.2	139		32.2	25
35.05	4		34.05	156		33.76	119		33.76	27		40.34	3.8		35.12	82		33.6	144		33.6	28
37.05	4.3		36.07	144		35.81	120		35.81	30		41.34	3.8		37.07	83		34.65	114		34.65	26
39.12	4		38.05	149		37.85	108		37.85	30		43.32	3.8		39.07	95		35.58	100		35.58	27
41.09	4.3		40.07	188		39.76	111		39.76	29		44.37	3.8		40.99	90		36.58	91		36.58	26
42.05	4		41.64	157		40.76	117		40.76	28		45.3	4		42.02	84		37.58	78		37.58	25
43.2	3.9		42.65	136		41.78	114		41.78	29		46.3	3.8		43.75	90		38.58	89		38.58	28
44.14	3.9		43.7	135		42.81	125		42.81	31		47.3	3.7		44.84	88		39.62	75		39.62	27
45.12	3.8		44.7	129		43.78	136		43.78	30		48.35	3.7		45.85	85		40.58	84		40.58	27
46.15	3.9		45.64	135		44.88	145		44.88	28		49.37	3.9		46.85	95		41.6	75		41.6	27
47.14	3.6		46.64	111		45.76	153		45.76	28		50.3	3.9		47.99	89		42.67	74		42.67	28
48.14	3.9		47.65	127		46.81	148		46.81	27		51.37	3.6		48.85	89		43.62	80		43.62	27
49.14	3.9		48.64	128		47.76	166		47.76	27					49.92	85
50.17	4		49.65	136		48.78	145		48.78	28		12.75		3.7	50.84	83		6.17		92	6.17		20
51.14	3.8		50.67	132		49.78	142		49.78	26		13.9		3.7				7.08		79	7.08		19
52.14	4		51.67	131		50.78	151		50.78	24		14.73		3.8	12.28		86	9.62		88	9.62		20
53.15	4.1		52.64	151		51.78	122		51.78	25		15.75		3.8	13.26		85	10.62		93	10.62		21
						52.78	126		52.78	25		16.73		3.9	14.26		85	11.62		87	11.62		19
14.57		3.8	13.55		79	53.76	121		53.76	27		17.71		3.8	15.23		85	12.58		64	12.58		20
15.55		3.9	15.05		95	54.8	114		54.8	25		18.91		3.8	16.45		85	13.78		74	13.78		23
16.62		3.8	16.07		77	55.53	104		55.53	24		19.73		3.7	17.23		90	14.62		54	14.62		20
17.55		3.9	17.07		106							20.93		3.8	18.23		93	15.63		65	15.63		21
18.55		3.8	18.05		102	16.5		51	16.5		25	21.75		3.8	19.25		90	16.63		66	16.63		21
19.64		3.9	19.05		110	17.48		54	17.48		27	22.75		3.7	20.23		93	17.6		80	17.6		24
20.57		3.6	20.07		104	18.43		52	18.43		27	23.75		4	21.25		89	18.6		97	18.6		24
21.59		3.8	21.1		103	19.45		61	19.45		28	24.71		3.9	22.23		87	19.6		87	19.6		24
22.57		3.7	22.07		115	20.47		63	20.47		25	25.76		4	23.23		93	20.6		96	20.6		23
23.55		3.7	23.05		89	21.43		87	21.43		25	26.73		3.8	24.25		95	21.58		82	21.58		24
24.59		3.7	24.09		97	22.53		95	22.53		25	27.76		3.6	25.23		90	22.62		100	22.62		23
25.62		3.8	25.07		105	23.47		98	23.47		26	28.71		3.8	26.26		92	23.62		193	23.62		25
26.54		3.7	26.05		108	24.45		96	24.45		27	29.8		3.8	27.26		94	24.62		119	24.62		23
27.55		3.8	27.09		110	25.52		100	25.52		23	30.71		3.8	28.23		93	26.58		122	26.58		20
28.55		3.7	28.07		110	26.55		99	26.55		22	31.73		3.7	29.21		89	27.58		159	27.58		22
29.64		3.6	29.05		111	27.5		120	27.5		24	32.71		3.8	30.28		91	29.58		157	29.58		23
30.6		3.7	30.07		118	29.07		83	29.07		25	33.75		3.8	32.41		87	31.58		161	31.58		23
31.57		3.8	31.09		129	29.97		104	29.97		24	35.21		3.9	33.26		89	33.58		109	33.58		22
32.55		3.8	32.09		114	31		93	31		24	37.21		4	34.28		85	35.62		85	35.62		24
33.57		3.9	33.07		109	31.95		99	31.95		21	39.21		4.1	36.21		84	37.7		80	37.7		23
34.59		3.9	34.1		116	32.93		90	32.93		22	41.28		4	38.25		95	39.6		111	39.6		25
35.67		3.9	35.07		121	34.43		108	34.43		23	43.26		4.1	40.25		95	41.62		93	41.62		23
36.62		3.8	37.62		120	35.95		120	35.95		24	45.23		4.2	42.3		94	43.63		75	43.63		22
38.64		3.9	39.57		115	36.93		135	36.93		26				44.21		97	45.58		108	45.58		21
40.59		3.9	41.59		83	37.95		98	37.95		21				45.65		97
42.64		4	43.55		94	39.95		97	39.95		22
44.57		3.8	45.6		91	41.95		96	41.95		26
45.94		3.8				43.93		74	43.93		26
						45.92		79	45.92		26
						47.93		74	47.93		23
						49.93		83	49.93		27
						51.93		85	51.93		24
						53.97		125	53.97		26
						55.97		88	55.97		21
						57.98		110	57.98		23
						59.98		98	59.98		24
						61.93		60	61.93		24
						63.97		64	63.97		26
						65.95		72	65.95		25
						68.02		70	68.02		26

## Sheet: Figure 3
A Melatonin			B Albumin			C Total Cholesterol			D Triglycerides			E HDL-C
LE Onset - CR Acrophase	Phase Shift		LE Onset - CR Acrophase	Phase Shift		LE Onset - CR Acrophase	Phase Shift		LE Onset - CR Acrophase	Phase Shift		LE Onset - CR Acrophase	Phase Shift
-8.851	-2.593		1.78			2.33			-10.259			-2.08
-2.55367	-1.893		11.6633	-5.05		4.91333	1.83		-5.27867	-6.598		4.22333	1.82
10.7753	-0.988		-4.39667	2.03		-3.85667	-2.32		-9.71167	-3.448		-2.68667	-1.44
-7.492	-2.312		5.43	-0.61		0.88	-0.86		-2.23	-8.322		3.71	-3.73
10.102	0.001		-5.4			-11.3588			-11.941	-0.713		-8.65
-3.08567	-2.333		-9.02067			-9.96667			-4.75367	-1.086		2.36333	4.6
3.35267	-0.146		-9.51333	0.72		-6.15333			1.58667	-0.202		-5.93333
7.769	-0.974		-0.41			4.652			5.205	2.112		-6.92	-3.24
-8.96533	-1.797		6.28667	-2.48		4.09667	7.147		-10.6943	-1.191		-1.88333
-1.10867	-1.553		3.46333	7.12		5.84333			-0.917667			2.07433
0.807	0.041		-6.9			5.01			-0.413	0.224		8.64	1.95
7.13933	0.337		-5.17667			1.37333			5.75633	1.257		-8.80667
11.645	-1.299		1.44			-0.95	-0.31		-3.6			-2.67
1.60267	0.349		11.0867			5.74667	6.06		0.292667	0.573		9.49667	2.67
8.69467	0.291		-4.46333			-4.35333			8.62867	-0.329		-5.99333	-3.2
6.90027	1.5264		-9.25333			-11.6133	-0.94		11.5367	-1.93		-10.6433
15.149	-2.593		-22.22			-21.67			13.741			21.92
21.4463	-1.893		-12.3367	-5.05		-19.0867	1.83		18.7213	-6.598		-19.7767	1.82
-13.2247	-0.988		19.6033	2.03		20.1433	-2.32		14.2883	-3.448		21.3133	-1.44
16.508	-2.312		-18.57	-0.61		-23.12	-0.86		21.77	-8.322		-20.29	-3.73
-13.898	0.001		18.6			12.6412			12.059	-0.713		15.35
20.9143	-2.333		14.9793			14.0333			19.2463	-1.086		-21.6367	4.6
-20.6473	-0.146		14.4867	0.72		17.8467			-22.4133	-0.202		18.0667
-16.231	-0.974		23.59			-19.348			-18.795	2.112		17.08	-3.24
15.0347	-1.797		-17.7133	-2.48		-19.9033	7.147		13.3057	-1.191		22.1167
22.8913	-1.553		-20.5367	7.12		-18.1567			23.0823			-21.9257
-23.193	0.041		17.1			-18.99			23.587	0.224		-15.36	1.95
-16.8607	0.337		18.8233			-22.6267			-18.2437	1.257		15.1933
-12.355	-1.299		-22.56			23.05	-0.31		20.4			21.33
-22.3973	0.349		-12.9133			-18.2533	6.06		-23.7073	0.573		-14.5033	2.67
-15.3053	0.291		19.5367			19.6467			-15.3713	-0.329		18.0067	-3.2
-17.0997	1.5264		14.7467			12.3867	-0.94		-12.4633	-1.93		13.3567

## Sheet: Table S1
Subject	1	2	3	4	5	6	7	8	9	10	11	12	13	14	15	16
Participant ID	2959V	2963V9T2	29D9V	29K6V	29R8V	29K1V	29K4V	2624V92T	29M3V	29M9V	29T8V	29G8V	29L5V	29L6V	29V7V	29G1V
Melatonin	2.237	6.208	4.192	3.282	1.464	2.464	2.581	4.451	5.194	3.055	4.672	3.669	4.442	2.743	0.7664	3.298
Total Protein	11.17	20.48	15.21	12.74	16.7	15.45	11.65	17.5	20.04	14.74			23.92
Albumin	12.02	21.38	15.27	12.03		15.33	10.76						23.87
Globulin		20.07		14.14	17.2	15.56	13.45	17.29	21.82	15.28			23.97
Total Cholesterol	18.77	20.84	19.82	14.22	21.32			17.27		15.65	17.72				19.28
Triglycerides	4.962	2.695	22.93	5.011	2.774	4.23	5.145		6.577		4.738	5.337		3.963	20.13	1.341
LDL-C	18.28		18.83	14.58	20	13.67		17.12		15.2	17.12	14.56
HDL-C	19.46	19.67	16.99		17.57		17.27		21.14		19.36	22.22		18.91
Values shown are the statistically significant CR1 acrophases

## Sheet: Table S2
LE onset relative to DLMO												LE onset relative to CR1 acrophase
Statistical Analysis Results												Statistical Analysis Results
Assay	Source	DF	Sum of Squares	Mean Square	F Value	p	pseudo-r2	Amplitude				Assay	Source	DF	Sum of Squares	Mean Square	F Value	p	pseudo-r2	Amplitude
Albumin	Model	2	12.8782	6.4391	0.36	0.7071	0.074266	1.66				Albumin	Model	2	104.1	52.0506	6.73	0.0163	0.599202	5.29
Albumin	Error	9	160.8	17.8713	_	_						Albumin	Error	9	69.6186	7.7354	_	_
Albumin	Corrected Total	11	173.7	_	_	_						Albumin	Corrected Total	11	173.7	_	_	_
Globulin	Model	2	83.265	41.6325	3.75	0.0654	0.454616	3.66				Globulin (g/dL)	Model	2	59.2046	29.6023	2.15	0.1726	0.323144	3.76
Globulin	Error	9	99.9144	11.1016	_	_						Globulin (g/dL)	Error	9	124	13.775	_	_
Globulin	Corrected Total	11	183.2	_	_	_						Globulin (g/dL)	Corrected Total	11	183.2	_	_	_
HDL	Model	2	88.3044	44.1522	10.27	0.0021	0.612551	3.12				HDL (mg/dL)	Model	2	55.6207	27.8103	4.08	0.0421	0.385895	2.37
HDL	Error	13	55.8701	4.2977	_	_						HDL (mg/dL)	Error	13	88.5539	6.8118	_	_
HDL	Corrected Total	15	144.2	_	_	_						HDL (mg/dL)	Corrected Total	15	144.2	_	_	_
LDL	Model	2	18.4977	9.2488	0.9	0.4306	0.121631	2.05				LDL (mg/dL)	Model	2	10.5553	5.2776	0.48	0.6266	0.0690335	1.29
LDL	Error	13	133.6	10.2796	_	_						LDL (mg/dL)	Error	13	141.6	10.8906	_	_
LDL	Corrected Total	15	152.1	_	_	_						LDL (mg/dL)	Corrected Total	15	152.1	_	_	_
Melatonin	Model	2	33.3038	16.6519	46.05	<.0001	0.760536	1.51				Melatonin	Model	2	34.8385	17.4192	56.43	<.0001	0.795583	1.6
Melatonin	Error	29	10.4861	0.3616	_	_						Melatonin	Error	29	8.9514	0.3087	_	_
Melatonin	Corrected Total	31	43.7899	_	_	_						Melatonin	Corrected Total	31	43.7899	_	_	_
Total Cholesterol	Model	2	41.4567	20.7283	1.86	0.2022	0.252433	2.46				Total Cholesterol	Model	2	115	57.4823	12.8	0.0013	0.699527	4.37
Total Cholesterol	Error	11	122.9	11.1732	_	_						Total Cholesterol	Error	11	49.3978	4.4907	_	_
Total Cholesterol	Corrected Total	13	164.4	_	_	_						Total Cholesterol	Corrected Total	13	164.4	_	_	_
Total Protein	Model	2	42.5925	21.2962	1.4	0.2729	0.141717	2.18				Total Protein	Model	2	14.4628	7.2314	0.43	0.6576	0.0479042	1.4
Total Protein	Error	17	258	15.1787	_	_						Total Protein	Error	17	286.2	16.8334	_	_
Total Protein	Corrected Total	19	300.6	_	_	_						Total Protein	Corrected Total	19	300.6	_	_	_
Triglycerides	Model	2	108.1	54.0456	11.44	0.0004	0.498846	3.04				Triglycerides	Model	2	108.2	54.0797	11.46	0.0004	0.498846	3.18
Triglycerides	Error	23	108.6	4.7236	_	_						Triglycerides	Error	23	108.6	4.7206	_	_
Triglycerides	Corrected Total	25	216.7	_	_	_						Triglycerides	Corrected Total	25	216.7	_	_	_
Corresponding Data												Corresponding Data
Assay	LE Onset - DLMO	Phase shift of statistically significant rhythms										Assay	LE Onset - CR 1 Acrophase	Phase shift of statistically significant rhythms
Melatonin	-3.77	-2.593										Melatonin	-8.851	-2.593
Melatonin	2.37	-1.893										Melatonin	-2.55367	-1.893
Melatonin	-7.61	-0.988										Melatonin	10.7753	-0.988
Melatonin	-2.42	-2.312										Melatonin	-7.492	-2.312
Melatonin	-9.35	0.001										Melatonin	10.102	0.001
Melatonin	1.55	-2.333										Melatonin	-3.08567	-2.333
Melatonin	7.94	-0.146										Melatonin	3.35267	-0.146
Melatonin	10.09	-0.974										Melatonin	7.769	-0.974
Melatonin	-3.72	-1.797										Melatonin	-8.96533	-1.797
Melatonin	2.86	-1.553										Melatonin	-1.10867	-1.553
Melatonin	5.1	0.041										Melatonin	0.807	0.041
Melatonin	-11.43	0.337										Melatonin	7.13933	0.337
Melatonin	-7.42	-1.299										Melatonin	11.645	-1.299
Melatonin	6.86	0.349										Melatonin	1.60267	0.349
Melatonin	-9.74	0.291										Melatonin	8.69467	0.291
Melatonin	-11.8	1.5264										Melatonin	6.90027	1.5264
Albumin	-3.77											Albumin	1.78
Albumin	2.37	-5.05										Albumin	11.6633	-5.05
Albumin	-7.61	2.03										Albumin	-4.39667	2.03
Albumin	-2.42	-0.61										Albumin	5.43	-0.61
Albumin	-9.35											Albumin	-5.4
Albumin	1.55											Albumin	-9.02067
Albumin	7.94	0.72										Albumin	-9.51333	0.72
Albumin	10.09											Albumin	-0.41
Albumin	-3.72	-2.48										Albumin	6.28667	-2.48
Albumin	2.86	7.12										Albumin	3.46333	7.12
Albumin	5.1											Albumin	-6.9
Albumin	-11.43											Albumin	-5.17667
Albumin	-7.42											Albumin	1.44
Albumin	6.86											Albumin	11.0867
Albumin	-9.74											Albumin	-4.46333
Albumin	-11.8											Albumin	-9.25333
Total Protein	-3.77	3.91										Total Protein	2.1	3.91
Total Protein	2.37	-5.46										Total Protein	-11.4867	-5.46
Total Protein	-7.61	0.36										Total Protein	-3.49667	0.36
Total Protein	-2.42	-1.3										Total Protein	5.49	-1.3
Total Protein	-9.35											Total Protein	-6.69
Total Protein	1.55											Total Protein	-11.3867
Total Protein	7.94	1.43										Total Protein	-9.63333	1.43
Total Protein	10.09											Total Protein	-1.3
Total Protein	-3.72	-2.21										Total Protein	5.57667	-2.21
Total Protein	2.86	7.1										Total Protein	3.41333	7.1
Total Protein	5.1											Total Protein	11.05
Total Protein	-11.43	6.82										Total Protein	-7.70667	6.82
Total Protein	-7.42	-2.4										Total Protein	-0.04	-2.4
Total Protein	6.86	2.14										Total Protein	10.3667	2.14
Total Protein	-9.74											Total Protein	-3.82333
Total Protein	-11.8											Total Protein	-11.5433
Total Cholesterol	-3.77											Total Cholesterol	2.33
Total Cholesterol	2.37	1.83										Total Cholesterol	4.91333	1.83
Total Cholesterol	-7.61	-2.32										Total Cholesterol	-3.85667	-2.32
Total Cholesterol	-2.42	-0.86										Total Cholesterol	0.88	-0.86
Total Cholesterol	-9.35											Total Cholesterol	-11.3588
Total Cholesterol	1.55											Total Cholesterol	-9.96667
Total Cholesterol	7.94											Total Cholesterol	-6.15333
Total Cholesterol	10.09											Total Cholesterol	4.652
Total Cholesterol	-3.72	7.147										Total Cholesterol	4.09667	7.147
Total Cholesterol	2.86											Total Cholesterol	5.84333
Total Cholesterol	5.1											Total Cholesterol	5.01
Total Cholesterol	-11.43											Total Cholesterol	1.37333
Total Cholesterol	-7.42	-0.31										Total Cholesterol	-0.95	-0.31
Total Cholesterol	6.86	6.06										Total Cholesterol	5.74667	6.06
Total Cholesterol	-9.74											Total Cholesterol	-4.35333
Total Cholesterol	-11.8	-0.94										Total Cholesterol	-11.6133	-0.94
Triglycerides	-3.77											Triglycerides	-10.259
Triglycerides	2.37	-6.598										Triglycerides	-5.27867	-6.598
Triglycerides	-7.61	-3.448										Triglycerides	-9.71167	-3.448
Triglycerides	-2.42	-8.322										Triglycerides	-2.23	-8.322
Triglycerides	-9.35	-0.713										Triglycerides	-11.941	-0.713
Triglycerides	1.55	-1.086										Triglycerides	-4.75367	-1.086
Triglycerides	7.94	-0.202										Triglycerides	1.58667	-0.202
Triglycerides	10.09	2.112										Triglycerides	5.205	2.112
Triglycerides	-3.72	-1.191										Triglycerides	-10.6943	-1.191
Triglycerides	2.86											Triglycerides	-0.917667
Triglycerides	5.1	0.224										Triglycerides	-0.413	0.224
Triglycerides	-11.43	1.257										Triglycerides	5.75633	1.257
Triglycerides	-7.42											Triglycerides	-3.6
Triglycerides	6.86	0.573										Triglycerides	0.292667	0.573
Triglycerides	-9.74	-0.329										Triglycerides	8.62867	-0.329
Triglycerides	-11.8	-1.93										Triglycerides	11.5367	-1.93
LDL	-3.77	-0.69										LDL	2.48	-0.69
LDL	2.37	0.52										LDL	5.40333	0.52
LDL	-7.61											LDL	0.153333
LDL	-2.42	-0.87										LDL	1.87	-0.87
LDL	-9.35											LDL	11.667
LDL	1.55	-3.63										LDL	10.0233	-3.63
LDL	7.94	1.22										LDL	-7.85333	1.22
LDL	10.09											LDL	2.634
LDL	-3.72	6.758										LDL	3.73667	6.758
LDL	2.86											LDL	7.33333
LDL	5.1											LDL	7.2
LDL	-11.43											LDL	-0.976667
LDL	-7.42	0.2										LDL	-0.5	0.2
LDL	6.86	4.77										LDL	7.06667	4.77
LDL	-9.74											LDL	-3.75333
LDL	-11.8											LDL	-11.7733
HDL	-3.77											HDL	-2.08
HDL	2.37	1.82										HDL	4.22333	1.82
HDL	-7.61	-1.44										HDL	-2.68667	-1.44
HDL	-2.42	-3.73										HDL	3.71	-3.73
HDL	-9.35											HDL	-8.65
HDL	1.55	4.6										HDL	2.36333	4.6
HDL	7.94											HDL	-5.93333
HDL	10.09	-3.24										HDL	-6.92	-3.24
HDL	-3.72											HDL	-1.88333
HDL	2.86											HDL	2.07433
HDL	5.1	1.95										HDL	8.64	1.95
HDL	-11.43											HDL	-8.80667
HDL	-7.42											HDL	-2.67
HDL	6.86	2.67										HDL	9.49667	2.67
HDL	-9.74	-3.2										HDL	-5.99333	-3.2
HDL	-11.8											HDL	-10.6433
Globulin	-3.77											Globulin	2.31
Globulin	2.37											Globulin	-9.39267
Globulin	-7.61	-0.72										Globulin	-3.08667	-0.72
Globulin	-2.42											Globulin	5.6
Globulin	-9.35											Globulin	-7.36
Globulin	1.55											Globulin	11.3733
Globulin	7.94	2.09										Globulin	-9.74333	2.09
Globulin	10.09											Globulin	-3.1
Globulin	-3.72	-1.35										Globulin	4.17667	-1.35
Globulin	2.86	7.03										Globulin	3.36333	7.03
Globulin	5.1											Globulin	8.8
Globulin	-11.43	7.99										Globulin	-9.48667	7.99
Globulin	-7.42	-1.49										Globulin	-0.58	-1.49
Globulin	6.86											Globulin	9.86667
Globulin	-9.74											Globulin	-2.66333
Globulin	-11.8											Globulin	10.6667

## Sheet: Figure S1
A Total Protein 29D9V			B Globulin 29M9V			C LDL-C 29K1V
Clock Time (h)	CR1	CR2	Clock Time	CR1	CR2	Clock Time	CR1	CR2
8.81	6.1		8.1	2.2		7.64	79
10.86	6.2		10.12	1.9		9.55	74
12.78	6.4		12.12	2.1		11.55	78
14.8	6.3		14.1	2.3		13.65	79
16.8	6.5		16.19	2.3		15.55	81
18.8	6		18.15	2.3		17.55	73
20.8	5.4		20.14	2.2		19.59	78
22.8	6.2		22.1	2.1		21.57	75
24.76	6.2		24.1	2.2		23.59	69
26.75	6		26.1	2.1		25.62	74
28.78	6.2		27.1	2.1		27.55	75
30.81	5.5		30.14	2		29.05	70
32.78	6.4		32.1	2.2		30.14	69
34.8	6.5		34.1	2.1		31.1	78
36.8	6.2		36.14	2.3		32.07	73
38.76	6.9		38.05	2.2		33.09	76
40.26	6.1		39.05	2		34.07	79
41.26	6.5		40.02	2.3		35.05	74
42.28	6.7		41	2.3		36.05	76
43.33	6.4		42.04	2.2		37.09	81
44.28	6.4		43.54	2		38.09	81
45.4	6.3		45.02	2		39.05	75
46.28	6.5		45.99	2		40.05	69
47.3	6.2		47.02	2.1		40.72	80
48.26	6.4		48.04	2
49.26	6.3		49.15	2.1
50.28	6.2					1.1		68
51.31	6.1					2.07		79
52.28	6.3		10.5		2.3	3.09		75
53.3	6.4		11.43		1.9	4.09		59
54.28	6.3		12.43		2.3	5.22		60
55.38	6.3		13.47		2.1	6.05		68
			14.47		2.3	7.07		66
			15.48		2.3	8.07		67
17.05		6.1	16.5		2.2	9.07		64
18.03		5.9	17.48		2	10.07		63
19.02		5.9	18.43		2.1	11.1		77
19.93		5.7	19.47		2.1	12.07		70
20.98		5.9	21.03		2.3	13.15		71
22.05		5.8	22.02		2.2	14.07		68
22.95		6	22.93		2.3	15.1		64
23.93		5.9	23.98		2.3	16.07		70
25.2		5.8	24.95		2.1	17.05		69
26.02		5.3	26.02		1.8	18.1		72
26.95		5.3	26.98		2	19.07		77
28.53		6	27.97		1.9	20.05		62
29.43		5.7	28.97		2	21.09		59
30.52		5.9	30.02		2	22.07		54
31.45		5.5	31.03		1.9	23.09		52
32.43		5.6	32.95		2.1	25.07		58
33.43		5.6	34.93		2.3	27.07		62
35.47		6.2	36.95		2.1
36.43		6.1	38.93		2.4
37.43		6.3	40.93		2.3
38.93		6	42.93		2.1
40.95		6.2	44.78		2.2
42.93		6.2
44.95		6.4
46.95		6.4
48.93		5.6
50.95		5.5
53.03		5.2
54.95		5.9
56.93		6.1
58.97		6.3
60.93		5.6
62.93		6.3
64.95		6.2
66.98		6.5
68.93		6.4

## Sheet: Figure S2
Melatonin	Total Protein	Albumin	Globulin	Total Cholesterol	Triglycerides	LDL-C	HDL-C
4.451	17.5		17.29	17.27		17.12
2.237	11.17	12.02		18.77	4.962	18.28	19.46
6.208	20.48	21.38	20.07	20.84	2.695		19.67
4.192	15.21	15.27		19.82	-1.07	18.83	16.99
3.298					1.341
3.669					5.337	14.56	22.22
2.464	15.45	15.33	15.56		4.23	13.67
2.581	11.65	10.76	13.45		5.145		17.27
3.282	12.74	12.03	14.14	14.22	5.011	14.58
4.442	23.92	23.87	23.97
2.743					3.963		18.91
5.194	20.04		21.82		6.577		21.14
3.055	14.74		15.28	15.65		15.2
1.464	16.7		17.2	21.32	2.774	20	17.57
4.672				17.72	4.738	17.12	19.36
0.7664				19.28	-3.87
Note: The acrophase values highlighted in yellow have been adjusted by 24h to allow for an accurate representation of the distribution, takinng into account the circular nature of clocktime

## Sheet: Figure S3
A Total Protein			B Globulin			C LDL-C
LE Onset - CR Acrophase	Phase Shift		LE Onset - CR Acrophase	Phase Shift		LE Onset - CR Acrophase	Phase Shift
2.1	3.91		2.31			2.48	-0.69
-11.4867	-5.46		-9.39267			5.40333	0.52
-3.49667	0.36		-3.08667	-0.72		0.153333
5.49	-1.3		5.6			1.87	-0.87
-6.69			-7.36			11.667
-11.3867			11.3733			10.0233	-3.63
-9.63333	1.43		-9.74333	2.09		-7.85333	1.22
-1.3			-3.1			2.634
5.57667	-2.21		4.17667	-1.35		3.73667	6.758
3.41333	7.1		3.36333	7.03		7.33333
11.05			8.8			7.2
-7.70667	6.82		-9.48667	7.99		-0.976667
-0.04	-2.4		-0.58	-1.49		-0.5	0.2
10.3667	2.14		9.86667			7.06667	4.77
-3.82333			-2.66333			-3.75333
-11.5433			10.6667			-11.7733
-21.9	3.91		-21.69			-21.52	-0.69
12.5133	-5.46		14.6073			-18.5967	0.52
20.5033	0.36		20.9133	-0.72		-23.8467
-18.51	-1.3		-18.4			-22.13	-0.87
17.31			16.64			-12.333
12.6133			-12.6267			-13.9767	-3.63
14.3667	1.43		14.2567	2.09		16.1467	1.22
22.7			20.9			-21.366
-18.4233	-2.21		-19.8233	-1.35		-20.2633	6.758
-20.5867	7.1		-20.6367	7.03		-16.6667
-12.95			-15.2			-16.8
16.2933	6.82		14.5133	7.99		23.0233
23.96	-2.4		23.42	-1.49		23.5	0.2
-13.6333	2.14		-14.1333			-16.9333	4.77
20.1767			21.3367			20.2467
12.4567			-13.3333			12.2267

## Sheet: Figure S4
Melatonin	A Albumin	B Total Cholesterol	C Triglycerides	D HDL-C	E Total Protein	F Globulin	G LDL-C
-2.593					3.91		-0.69
-1.893	-5.05	1.83	-6.598	1.82	-5.46		0.52
-0.988	2.03	-2.32	-3.448	-1.44	0.36	-0.72
-2.312	-0.61	-0.86	-8.322	-3.73	-1.3		-0.87
0.001			-0.713
-2.333			-1.086	4.6			-3.63
-0.146	0.72		-0.202		1.43	2.09	1.22
-0.974			2.112	-3.24
-1.797	-2.48	7.147	-1.191		-2.21	-1.35	6.758
-1.553	7.12				7.1	7.03
0.041			0.224	1.95
0.337			1.257		6.82	7.99
-1.299		-0.31			-2.4	-1.49	0.2
0.349		6.06	0.573	2.67	2.14		4.77
0.291			-0.329	-3.2
1.5264		-0.94	-1.93

[truncated: 2 more sheets: Figure S5, Figure S6]
